# Supplementary material for: Study on the Distribution Characteristics and Risk Assessment of Antibiotics and Resistance Genes in Water Sources of Wuhan
Source: Toxics. 2024 Jul 14;12(7):507. doi: 10.3390/toxics12070507 (PMC11280968; doi:10.3390/toxics12070507)
Supplement: Supplementary file 1 [file toxics-12-00507-s001.zip]

Archive with 1 entries (1 files):
- toxics-3083206-supplementary.pdf
